# Supplementary material for: SARS-CoV-2 Antibody Dynamics after COVID-19 Vaccination and Infection: A Real-World Cross-Sectional Analysis
Source: Vaccines (Basel). 2023 Jun 30;11(7):1184. doi: 10.3390/vaccines11071184 (PMC10384814; doi:10.3390/vaccines11071184)
Supplement: Supplementary file 1 [file vaccines-11-01184-s001.zip]

Archive with 1 entries (1 files):
- vaccines-2430990-supplementary.pdf
